# Supplementary material for: ﻿Xanthophytumantoanense (Rubiaceae, Ophiorrhizeae), a new species from Vietnam
Source: PhytoKeys. 2024 Dec 30;250:215–22. doi: 10.3897/phytokeys.250.137482 (PMC11704722; doi:10.3897/phytokeys.250.137482)
Supplement: XML Treatment for Xanthophytum antoanense [file phytokeys.250.137482-treatment1.xml]

<!DOCTYPE tp:taxon-treatment
  PUBLIC "-//TaxonX//DTD Taxonomic Treatment Publishing DTD v0 20100105//EN" "tax-treatment-NSO.dtd">
<tp:taxon-treatment xmlns:tp="http://www.plazi.org/taxpub"><tp:treatment-meta><kwd-group><label>Taxon classification</label><kwd>
              <named-content content-type="kingdom">Plantae</named-content>
            </kwd><kwd>
              <named-content content-type="order">Gentianales</named-content>
            </kwd><kwd>
              <named-content content-type="family">Rubiaceae</named-content>
            </kwd></kwd-group><mixed-citation publication-type="journal"><person-group><name><surname>Nguyen</surname><given-names>Hieu Cuong</given-names></name><name><surname>Nguyen-Le</surname><given-names>Xuan Bach</given-names></name><name><surname>Nguyen</surname><given-names>Quoc Dat</given-names></name><name><surname>Nguyen</surname><given-names>Tran Quoc Trung</given-names></name><name><surname>Luu</surname><given-names>Hong Truong</given-names></name></person-group><article-title>﻿<italic><tp:taxon-name><tp:taxon-name-part taxon-name-part-type="genus" reg="Xanthophytum">Xanthophytum</tp:taxon-name-part><tp:taxon-name-part taxon-name-part-type="species" reg="antoanense">antoanense</tp:taxon-name-part></tp:taxon-name></italic> (<tp:taxon-name><tp:taxon-name-part taxon-name-part-type="family">Rubiaceae</tp:taxon-name-part></tp:taxon-name>, <tp:taxon-name><tp:taxon-name-part taxon-name-part-type="tribe">Ophiorrhizeae</tp:taxon-name-part></tp:taxon-name>), a new species from Vietnam</article-title><source>PhytoKeys</source><day>30</day><month>12</month><year>2024</year><volume>250</volume><fpage>215</fpage><lpage>222</lpage><pub-id pub-id-type="doi">10.3897/phytokeys.250.137482</pub-id></mixed-citation></tp:treatment-meta><tp:nomenclature><label>﻿</label><tp:taxon-name>
            <object-id xmlns:xlink="http://www.w3.org/1999/xlink" content-type="arpha" xlink:type="simple">E01F4A57-422E-56A2-A730-0172AC5BC43C</object-id>
            <tp:taxon-name-part taxon-name-part-type="genus" reg="Xanthophytum">Xanthophytum</tp:taxon-name-part>
            <tp:taxon-name-part taxon-name-part-type="species" reg="antoanense">antoanense</tp:taxon-name-part>
            <object-id xmlns:xlink="http://www.w3.org/1999/xlink" content-type="ipni" xlink:type="simple">urn:lsid:ipni.org:names:77354340-1</object-id>
          </tp:taxon-name><tp:taxon-authority>Luu, H.C.Nguyen, X.B.Nguyen-Le &amp; Q.D.Nguyen</tp:taxon-authority><tp:taxon-status xmlns:xlink="http://www.w3.org/1999/xlink" xlink:type="simple">sp. nov.</tp:taxon-status><xref ref-type="fig" rid="F1">Fig. 1</xref></tp:nomenclature><tp:treatment-sec sec-type="material" id="SECID0EEMAC"><title>Type.</title><p>Vietnam • Binh Dinh Province, An Lao District, An Toan Commune, An Toan Nature Reserve, coordinates <named-content xmlns:xlink="http://www.w3.org/1999/xlink" content-type="dwc:verbatimCoordinates" xlink:type="simple"><named-content content-type="geo-json" specific-use="{&#34;type&#34;:&#34;Point&#34;,&#34;coordinates&#34;:[108.713333,14.525278]}" id="NCID0ENMAC" xlink:type="simple">14°31'31"N, 108°42'48"E</named-content></named-content>, 838 m elevation, 17 May 2023, Nguyen Le Xuan Bach, Nguyen Quoc Dat, Nguyen Hieu Cuong <italic>BN1015</italic> (Holotype: SGN!, barcode SGN006396).</p><fig id="F1" position="float" orientation="portrait"><object-id xmlns:xlink="http://www.w3.org/1999/xlink" content-type="doi" xlink:type="simple">10.3897/phytokeys.250.137482.figure1</object-id><object-id xmlns:xlink="http://www.w3.org/1999/xlink" content-type="arpha" xlink:type="simple">7F4C41AB-B29A-57AC-BAAB-2154B8CE9E37</object-id><label>Figure 1.</label><caption><p><italic><tp:taxon-name><tp:taxon-name-part taxon-name-part-type="genus" reg="Xanthophytum">Xanthophytum</tp:taxon-name-part><tp:taxon-name-part taxon-name-part-type="species" reg="antoanense">antoanense</tp:taxon-name-part></tp:taxon-name></italic><bold>A</bold> plant in situ <bold>B</bold> whole plant <bold>C</bold> leaf base <bold>D</bold> leaf, adaxial surface <bold>E</bold> leaf, abaxial surface <bold>F</bold> setose hairs on abaxial leaf surface (dried) <bold>G</bold> stipule <bold>H</bold> inflorescences <bold>I</bold> bracts (dried) <bold>J</bold> flower, top view <bold>K</bold> calyx lobes <bold>L</bold> opened corolla showing stamens <bold>M</bold> pistil <bold>N</bold> ovary, disc and base of style <bold>O</bold> flower, side view, with an interfloral bract (arrow) <bold>P</bold> corolla and calyx, some calyx lobes removed <bold>Q</bold> anthers <bold>R</bold> stigma (corolla removed) <bold>S</bold> cross-section of ovary.</p></caption><graphic xmlns:xlink="http://www.w3.org/1999/xlink" xlink:href="phytokeys-250-215_article-137482__-g001.jpg" position="float" orientation="portrait" xlink:type="simple" id="oo_1211213.jpg"><uri content-type="original_file" xlink:type="simple">https://binary.pensoft.net/fig/1211213</uri></graphic></fig></tp:treatment-sec><tp:treatment-sec sec-type="diagnosis" id="SECID0ESOAC"><title>Diagnosis.</title><p>The new species is morphologically closest to <italic><tp:taxon-name><tp:taxon-name-part taxon-name-part-type="genus" reg="Xanthophytum">X.</tp:taxon-name-part><tp:taxon-name-part taxon-name-part-type="species" reg="capitatum">capitatum</tp:taxon-name-part></tp:taxon-name></italic> Valeton but differs from the latter by its 3-lobed (vs. unlobed) stipules, narrowly lanceolate (vs. oblong to obovate) leaf blades with a cuneate-oblique (vs. symmetrically cuneate to attenuate) base and 20–22 (vs.11–16) pairs of secondary veins, 3.5–4.5 (vs. 0.5–3) cm long peduncle, spatulate (vs. bluntly triangular) calyx lobes, larger flowers with a 5–5.4 (vs. c. 1.8) mm long corolla tube and 2.4–3 (vs. c. 0.7) mm long corolla lobes, and an apically hairy (vs. glabrous) style.</p></tp:treatment-sec><tp:treatment-sec sec-type="description" id="SECID0EDPAC"><title>Description.</title><p>Monocaul dwarf shrublet, sub-herbaceous, to 50 cm tall. <bold><italic>Stems</italic></bold> densely hairy, hairs septate, red, c. 1 mm long. <bold><italic>Leaves</italic></bold> simple, opposite, decussate; <bold><italic>petiole</italic></bold> 4–6 cm long, c. 0.35 cm in diameter, densely hairy with hairs septate, red, c. 1.5 mm long; <bold><italic>lamina</italic></bold> elongate-lanceolate, 13–24 cm long, 3–4.5 cm wide, adaxially green, glabrous, abaxially gray, densely hairy, hairs setose, red, c. 1.5 mm long; base cuneate-oblique, apex acute; <bold><italic>venation</italic></bold> pinnate, midrib prominent on both surfaces, adaxially sparsely and abaxially densely hairy, hairs c. 1.5 mm long, secondary veins 20–22 pairs, weakly brochidodromous, tertiary veins abaxially prominent. <bold><italic>Stipules</italic></bold> 1.7–2.5 cm long, 1.2 cm at widest, ovate, acuminate, slightly 3-lobed, abaxially densely hairy, hairs septate, red, c. 1.5 mm long. <bold><italic>Inflorescences</italic></bold> axillary, pseudo-terminal heads, erect then nodding, heads c. 2 cm in diameter, many-flowered; <bold><italic>peduncles</italic></bold> 3.5–4.5 cm long, 0.2–0.3 cm in diameter, densely hairy, hairs septate, red, c. 1.3 mm long. <bold><italic>Bracts</italic></bold> oblanceolate, 3.0–3.2 mm long, 1.1–1.3 mm wide, white, apically red-violet, ciliate, abaxially densely hairy, hairs septate, red, c. 1 mm long. <bold><italic>Interfloral bracts</italic></bold> linear, c. 3.5 mm long, 0.25 mm wide, white, abaxially densely hairy, hairs septate, red, c. 0.6–0.8 mm long. <bold><italic>Flowers</italic></bold> bisexual, probably heterostylous, sessile, c. 1.1 cm long. <bold><italic>Calyx</italic></bold> 5-lobed, lobes spatulate, white, apically red, 7–8 mm long, c. 1.6 mm at widest, adaxially glabrous, abaxially densely hairy, hairs septate, red, c. 1 mm long. <bold><italic>Corolla</italic></bold> white, turning brown, tubiform with spreading lobes; <bold><italic>tube</italic></bold> 5–5.4 mm long, 1.2–1.4 mm in diameter, outside glabrous, inside densely white tomentose on upper ¾, hairs 0.4–0.5 mm long; <bold><italic>lobes</italic></bold> 5, 2.4–3 mm long, 0.7–1 mm at widest, oblong-lanceolate, acute, outside white to red setose with 0.5–0.6 mm long stiff hairs, inside papillose. <bold><italic>Stamens</italic></bold> 5, inserted at corolla base, 5.3–5.5 mm long; filaments c. 5 mm long, glabrous; anthers c. 1 mm long, dorsifixed, longitudinally dehiscent. <bold><italic>Pistil</italic></bold> 4.8–5.0 mm long; <bold><italic>disc</italic></bold> white, hemispherical, c. 0.5 mm high; <bold><italic>ovary</italic></bold> 2-celled, c. 2 mm high, 1.5 mm wide, densely red septate hairy; <bold><italic>ovules</italic></bold> numerous on a globose, axile placenta in each cell; <bold><italic>style</italic></bold> 2.7–2.8 mm long, gradually thickened towards the apex, sparsely hairy on upper half; <bold><italic>stigma</italic></bold> 2-lobed, lobes lanceolate, with obtuse apex, c. 1.3–1.4 mm long. <bold><italic>Fruit</italic></bold> unknown.</p></tp:treatment-sec><tp:treatment-sec sec-type="etymology" id="SECID0EPBAE"><title>Etymology.</title><p>The species epithet is derived from the location where the new taxon was discovered.</p></tp:treatment-sec><tp:treatment-sec sec-type="Vernacular name" id="SECID0EUBAE"><title>Vernacular name.</title><p><italic>Hoàng cành An Toàn</italic> (Vietnamese).</p></tp:treatment-sec><tp:treatment-sec sec-type="phenology" id="SECID0E3BAE"><title>Phenology.</title><p>Flowering observed in May; fruiting is unknown.</p></tp:treatment-sec><tp:treatment-sec sec-type="distribution" id="SECID0EBCAE"><title>Distribution and ecology.</title><p>The species is known only from An Toan Nature Reserve (Binh Dinh Province, Vietnam). It grows on moist fertile soils in lower montane evergreen forests at elevations around 850 m. The forest is dominated by <tp:taxon-name><tp:taxon-name-part taxon-name-part-type="family">Rubiaceae</tp:taxon-name-part></tp:taxon-name>, <tp:taxon-name><tp:taxon-name-part taxon-name-part-type="family">Fagaceae</tp:taxon-name-part></tp:taxon-name>, <tp:taxon-name><tp:taxon-name-part taxon-name-part-type="family">Lauraceae</tp:taxon-name-part></tp:taxon-name>, <tp:taxon-name><tp:taxon-name-part taxon-name-part-type="family">Myrtaceae</tp:taxon-name-part></tp:taxon-name>, <tp:taxon-name><tp:taxon-name-part taxon-name-part-type="family">Clusiaceae</tp:taxon-name-part></tp:taxon-name>, and <tp:taxon-name><tp:taxon-name-part taxon-name-part-type="family">Fabaceae</tp:taxon-name-part></tp:taxon-name>.</p></tp:treatment-sec><tp:treatment-sec sec-type="Preliminary IUCN conservation status" id="SECID0EFDAE"><title>Preliminary IUCN conservation status.</title><p>Data Deficient (<xref ref-type="bibr" rid="B10">IUCN Standards and Petitions Subcommittee 2024</xref>). The new species appears to be rare and was discovered in a small population. Its actual distribution and population size cannot be assessed at present, but the species is likely to occur in adjacent forests in Gia Lai and Quang Ngai Provinces. Further surveys are necessary to determine its precise conservation status.</p></tp:treatment-sec><tp:treatment-sec sec-type="Taxonomic notes" id="SECID0EPDAE"><title>Taxonomic notes.</title><p><xref ref-type="bibr" rid="B1">Axelius (1990)</xref> identified ferruginous indumentum as a synapomorphy for <italic><tp:taxon-name><tp:taxon-name-part taxon-name-part-type="genus" reg="Xanthophytum">Xanthophytum</tp:taxon-name-part></tp:taxon-name></italic> species. Despite variations in color and density among species, the indumentum generally consists of two kinds of hairs: multicellular (septate) and unicellular. Septate hairs are found on vegetative parts and the exterior of the calyx and corolla, while unicellular hairs are located inside the corolla. These hairs are further classified into four types, one of which is setose hairs that are characterized as stiff, ferruginous, approximately 0.5 mm long, entirely septate with thick, smooth cell walls. Confined to vegetative parts, setose hairs have an upper part filled with a reddish substance and a swollen basal cell that protrudes from the leaf surface. To date, only two <italic><tp:taxon-name><tp:taxon-name-part taxon-name-part-type="genus" reg="Xanthophytum">Xanthophytum</tp:taxon-name-part></tp:taxon-name></italic> species, <italic><tp:taxon-name><tp:taxon-name-part taxon-name-part-type="genus" reg="Xanthophytum">X.</tp:taxon-name-part><tp:taxon-name-part taxon-name-part-type="species" reg="capitatum">capitatum</tp:taxon-name-part></tp:taxon-name></italic> and <italic><tp:taxon-name><tp:taxon-name-part taxon-name-part-type="genus" reg="Xanthophytum">X.</tp:taxon-name-part><tp:taxon-name-part taxon-name-part-type="species" reg="setosum">setosum</tp:taxon-name-part></tp:taxon-name></italic> Axelius (<xref ref-type="bibr" rid="B1">Axelius 1990</xref>), have been reported to possess setose hairs on their leaves. Therefore, our new taxon represents the third species in this group. Its setose hairs are up to 1.5 mm long, three times as long as those in the other species.</p><p>In <italic><tp:taxon-name><tp:taxon-name-part taxon-name-part-type="genus" reg="Xanthophytum">Xanthophytum</tp:taxon-name-part></tp:taxon-name></italic>, flower morphology varies across species, some species having heterostylous flowers and others having homostylous flowers, with different placements of stamens and stigma, as well as varying hair-ring widths inside the corolla. However, many species remain undocumented due to lack of flowering material (<xref ref-type="bibr" rid="B1">Axelius 1990</xref>; <xref ref-type="bibr" rid="B8">Chen and Taylor 2011</xref>). According to <xref ref-type="bibr" rid="B1">Axelius (1990)</xref>, in homostylous species with narrow hair-rings, anthers are positioned at the level of the ring with the stigma positioned just above the ring; for those with broad hair-rings, anthers are positioned at the ring’s upper margin with the stigma clearly above the hair-ring. Most heterostylous species with narrow hair-rings have the anthers positioned at the level of the ring and the stigma positioned clearly above it, while species with broad hair-rings show more variation: the stigma can be positioned above or at the level of the ring, and anthers in brevistylous flowers may be above, at, or below the hair-ring, whereas in longistylous flowers, anthers are usually at the level of the ring. Our specimen, with a broad hair-ring, has the anthers at the upper part and the stigma at the lower part of the ring, similar to brevistylous flowers in other species like <italic><tp:taxon-name><tp:taxon-name-part taxon-name-part-type="genus" reg="Xanthophytum">X.</tp:taxon-name-part><tp:taxon-name-part taxon-name-part-type="species" reg="cylindricum">cylindricum</tp:taxon-name-part></tp:taxon-name></italic> Axelius (<xref ref-type="bibr" rid="B1">Axelius 1990</xref>). We thus assume our species is heterostylous, and our studied specimen is likely brevistylous, as we have not encountered longistylous flowers.</p><p><italic><tp:taxon-name><tp:taxon-name-part taxon-name-part-type="genus" reg="Xanthophytum">Xanthophytum</tp:taxon-name-part><tp:taxon-name-part taxon-name-part-type="species" reg="antoanense">antoanense</tp:taxon-name-part></tp:taxon-name></italic> is morphologically closest to <italic><tp:taxon-name><tp:taxon-name-part taxon-name-part-type="genus" reg="Xanthophytum">X.</tp:taxon-name-part><tp:taxon-name-part taxon-name-part-type="species" reg="capitatum">capitatum</tp:taxon-name-part></tp:taxon-name></italic> (<xref ref-type="bibr" rid="B23">Valeton 1910</xref>), sharing the presence of setose hairs on the abaxial leaf surface and a pedunculate head-like inflorescence. However, the two species can be distinguished by key morphological characteristics as outlined in the diagnosis. Additionally, <italic><tp:taxon-name><tp:taxon-name-part taxon-name-part-type="genus" reg="Xanthophytum">X.</tp:taxon-name-part><tp:taxon-name-part taxon-name-part-type="species" reg="antoanense">antoanense</tp:taxon-name-part></tp:taxon-name></italic> differs in having ovate, slightly 3-lobed and 1.7–2.5 cm long stipules (vs. triangular to ovate and c. 0.7 cm long in <italic><tp:taxon-name><tp:taxon-name-part taxon-name-part-type="genus" reg="Xanthophytum">X.</tp:taxon-name-part><tp:taxon-name-part taxon-name-part-type="species" reg="capitatum">capitatum</tp:taxon-name-part></tp:taxon-name></italic>), 4–6 (vs. c. 3.5) cm long petioles, larger flower heads (c. 2 vs. c. 1.5 cm in diameter), adaxially glabrous and 7–8 mm long calyx lobes (vs. pubescent and c. 0.6 mm long), oblong-lanceolate (vs. triangular) corolla lobes, and brevistylous flowers with 5.3–5.5 (vs. c. 2) mm long stamens and a 2.7–2.8 (vs. c. 1.4) mm long style. Furthermore, the corolla tube of brevistylous flowers in <italic><tp:taxon-name><tp:taxon-name-part taxon-name-part-type="genus" reg="Xanthophytum">X.</tp:taxon-name-part><tp:taxon-name-part taxon-name-part-type="species" reg="antoanense">antoanense</tp:taxon-name-part></tp:taxon-name></italic> is densely hairy on the upper three-quarters of the inside, whereas in <italic><tp:taxon-name><tp:taxon-name-part taxon-name-part-type="genus" reg="Xanthophytum">X.</tp:taxon-name-part><tp:taxon-name-part taxon-name-part-type="species" reg="capitatum">capitatum</tp:taxon-name-part></tp:taxon-name></italic>, it has a c. 0.6 mm high ring of hairs in the upper part of the tube.</p><p><italic><tp:taxon-name><tp:taxon-name-part taxon-name-part-type="genus" reg="Xanthophytum">Xanthophytum</tp:taxon-name-part><tp:taxon-name-part taxon-name-part-type="species" reg="setosum">setosum</tp:taxon-name-part></tp:taxon-name></italic> is easily distinguishable from the new taxon as it has a paniculate inflorescence. It further differs from the new species in having smaller leaf blades (7–16 cm long in <italic><tp:taxon-name><tp:taxon-name-part taxon-name-part-type="genus" reg="Xanthophytum">X.</tp:taxon-name-part><tp:taxon-name-part taxon-name-part-type="species" reg="setosum">setosum</tp:taxon-name-part></tp:taxon-name></italic> vs. 13–24 cm long) with 12–19 (vs. 20–22) pairs of secondary veins, shorter petioles (≤ 4 vs. 4–6) cm long, c. 1 cm long and unlobed (vs. 1.7–2.5 cm long and 3-lobed) stipules, minute (vs. c. 3.5 mm long) bracts, an adaxially densely pubescent (vs. glabrous) calyx with bluntly triangular and c. 1 mm long (vs. spatulate and 7–8 mm long) lobes, smaller brevistylous flowers (longistylous flowers unknown) with c. 1.8 (vs. 5–5.4) mm long corolla tube and c. 1.2 (vs. 2.4–3) mm long corolla lobes, shorter stamens (c. 2.8 vs. 5.3–5.5 mm long), and a c. 1.2 mm long and glabrous (vs. 2.7–2.8 mm long and apically hairy) style. Finally, the corolla tube in <italic><tp:taxon-name><tp:taxon-name-part taxon-name-part-type="genus" reg="Xanthophytum">X.</tp:taxon-name-part><tp:taxon-name-part taxon-name-part-type="species" reg="antoanense">antoanense</tp:taxon-name-part></tp:taxon-name></italic> is densely hairy on the upper three-quarters of the inside and glabrous on the outside, whereas in <italic><tp:taxon-name><tp:taxon-name-part taxon-name-part-type="genus" reg="Xanthophytum">X.</tp:taxon-name-part><tp:taxon-name-part taxon-name-part-type="species" reg="setosum">setosum</tp:taxon-name-part></tp:taxon-name></italic>, it has a narrow ring of hairs below the throat on the inside and is sparsely hairy on the outside.</p><p>The leaf size and shape, head-like pedunculate inflorescence, and spatulate calyx lobes in <italic><tp:taxon-name><tp:taxon-name-part taxon-name-part-type="genus" reg="Xanthophytum">Xanthophytum</tp:taxon-name-part><tp:taxon-name-part taxon-name-part-type="species" reg="antoanense">antoanense</tp:taxon-name-part></tp:taxon-name></italic> are reminiscent of those in <italic><tp:taxon-name><tp:taxon-name-part taxon-name-part-type="genus" reg="Xanthophytum">X.</tp:taxon-name-part><tp:taxon-name-part taxon-name-part-type="species" reg="attopevense">attopevense</tp:taxon-name-part></tp:taxon-name></italic> from Laos. However, <italic><tp:taxon-name><tp:taxon-name-part taxon-name-part-type="genus" reg="Xanthophytum">X.</tp:taxon-name-part><tp:taxon-name-part taxon-name-part-type="species" reg="attopevense">attopevense</tp:taxon-name-part></tp:taxon-name></italic> differs in several key characteristics: it has a cuneate to attenuate (vs. cuneate-oblique in <italic><tp:taxon-name><tp:taxon-name-part taxon-name-part-type="genus" reg="Xanthophytum">X.</tp:taxon-name-part><tp:taxon-name-part taxon-name-part-type="species" reg="antoanense">antoanense</tp:taxon-name-part></tp:taxon-name></italic>) leaf base, shorter petioles (c. 2 vs. 4–6 cm long), c. 1.5 cm long and unlobed stipules (vs. 1.7–2.5 cm long and 3-lobed), flower heads c. 1.5 (vs. c. 2) cm in diameter, up to 1.5 (vs. 3.5–4.5) cm long peduncles, adaxially hairy and 1.5–2.5 mm long (vs. glabrous and 7–8 mm long) calyx lobes, a c. 2 (vs. 5–5.4) mm long corolla tube, and c. 1 (vs. 2.4–3) mm long corolla lobes. Notably, <italic><tp:taxon-name><tp:taxon-name-part taxon-name-part-type="genus" reg="Xanthophytum">X.</tp:taxon-name-part><tp:taxon-name-part taxon-name-part-type="species" reg="attopevense">attopevense</tp:taxon-name-part></tp:taxon-name></italic> was not reported to have setose hairs on its leaf blades, although this type of hair is depicted in a drawing illustrating fruits attached to the type specimens <italic>Harmand 1099</italic>, collected in February 1877, Attopeu, Bassac, Laos (P, barcodes 02436251 and 02436253) (<xref ref-type="bibr" rid="B11">JSTOR 2024</xref>).</p><p>The morphological differences among these four species are summarized in Table <xref ref-type="table" rid="T1">1</xref>.</p><table-wrap id="T1" position="float" orientation="portrait"><label>Table 1.</label><caption><p>Key morphological differences between <italic><tp:taxon-name><tp:taxon-name-part taxon-name-part-type="genus" reg="Xanthophytum">Xanthophytum</tp:taxon-name-part><tp:taxon-name-part taxon-name-part-type="species" reg="antoanense">antoanense</tp:taxon-name-part></tp:taxon-name></italic> and its closest congeners (based on <xref ref-type="bibr" rid="B1">Axelius 1990</xref>; <xref ref-type="bibr" rid="B8">Chen and Taylor 2011</xref>).</p></caption><table id="TID0E61AE" rules="all"><tbody><tr><th rowspan="1" colspan="1">Characteristics</th><th rowspan="1" colspan="1">
                    <italic>
                      <tp:taxon-name><tp:taxon-name-part taxon-name-part-type="genus" reg="Xanthophytum">X.</tp:taxon-name-part><tp:taxon-name-part taxon-name-part-type="species" reg="antoanense">antoanense</tp:taxon-name-part></tp:taxon-name>
                    </italic>
                  </th><th rowspan="1" colspan="1">
                    <italic>
                      <tp:taxon-name><tp:taxon-name-part taxon-name-part-type="genus" reg="Xanthophytum">X.</tp:taxon-name-part><tp:taxon-name-part taxon-name-part-type="species" reg="attopevense">attopevense</tp:taxon-name-part></tp:taxon-name>
                    </italic>
                  </th><th rowspan="1" colspan="1">
                    <italic>
                      <tp:taxon-name><tp:taxon-name-part taxon-name-part-type="genus" reg="Xanthophytum">X.</tp:taxon-name-part><tp:taxon-name-part taxon-name-part-type="species" reg="capitatum">capitatum</tp:taxon-name-part></tp:taxon-name>
                    </italic>
                  </th><th rowspan="1" colspan="1">
                    <italic>
                      <tp:taxon-name><tp:taxon-name-part taxon-name-part-type="genus" reg="Xanthophytum">X.</tp:taxon-name-part><tp:taxon-name-part taxon-name-part-type="species" reg="setosum">setosum</tp:taxon-name-part></tp:taxon-name>
                    </italic>
                  </th></tr><tr><td rowspan="1" colspan="1">Indumentum on stem</td><td rowspan="1" colspan="1">septate</td><td rowspan="1" colspan="1">sericeous to pilose</td><td rowspan="1" colspan="1">septate and setose</td><td rowspan="1" colspan="1">septate and setose</td></tr><tr><td rowspan="1" colspan="1">Stipules</td><td rowspan="1" colspan="1">ovate, 1.7–2.5 cm long, 3-lobed, hairs septate</td><td rowspan="1" colspan="1">ovate, c. 1.5 by 0.8 cm, unlobed, hairs sericeous or pilose to glabrescent</td><td rowspan="1" colspan="1">triangular to ovate, 0.7 cm long, unlobed, hairs septate</td><td rowspan="1" colspan="1">lanceolate, triangular or ovate, c. 1 cm long, unlobed, hairs septate and setose</td></tr><tr><td rowspan="1" colspan="1">Leaf blade</td><td rowspan="1" colspan="1">13–24 × 3–4.5 cm, narrowly lanceolate, abaxially with dense red setose hairs, base cuneate-oblique</td><td rowspan="1" colspan="1">11–20 × 3–5 cm, broadly lanceolate to oblong, abaxially with sericeous hairs, base cuneate to attenuate</td><td rowspan="1" colspan="1">8–18.5 × 2.5–7 cm, oblong to obovate, abaxially with setose hairs, base cuneate to attenuate</td><td rowspan="1" colspan="1">7–16 × 2.5–6.6 cm, lanceolate to oblong, abaxially with setose hairs, base cuneate to attenuate</td></tr><tr><td rowspan="1" colspan="1">Leaf secondary veins</td><td rowspan="1" colspan="1">20–22 pairs</td><td rowspan="1" colspan="1">20–24 pairs</td><td rowspan="1" colspan="1">11–16 pairs</td><td rowspan="1" colspan="1">12–19 pairs</td></tr><tr><td rowspan="1" colspan="1">Petioles</td><td rowspan="1" colspan="1">4–6 cm long, hairs septate</td><td rowspan="1" colspan="1">2 cm long, hairs sericeous</td><td rowspan="1" colspan="1">3.5 cm long, hairs setose</td><td rowspan="1" colspan="1">≤4 cm long, hairs setose</td></tr><tr><td rowspan="1" colspan="1">Inflorescence</td><td rowspan="1" colspan="1">head-like, heads 2 cm in diameter</td><td rowspan="1" colspan="1">head-like, heads c. 1 cm in diameter</td><td rowspan="1" colspan="1">head-like, heads ≤1.5 cm in diameter</td><td rowspan="1" colspan="1">paniculate</td></tr><tr><td rowspan="1" colspan="1">Peduncles</td><td rowspan="1" colspan="1">3.5–4.5 cm long, hairs septate</td><td rowspan="1" colspan="1">≤1.5 cm long, hairs sericeous</td><td rowspan="1" colspan="1">0.5–3 cm long, hairs setose</td><td rowspan="1" colspan="1">≤3.5 cm long, hairs septate and setose</td></tr><tr><td rowspan="1" colspan="1">Bracts</td><td rowspan="1" colspan="1">oblanceolate, 3.0–3.2 mm long</td><td rowspan="1" colspan="1">triangular, 1.5–3 mm long</td><td rowspan="1" colspan="1">narrow, ≤1 cm long</td><td rowspan="1" colspan="1">minute</td></tr><tr><td rowspan="1" colspan="1">Calyx</td><td rowspan="1" colspan="1">adaxially glabrous</td><td rowspan="1" colspan="1">adaxially glabrous</td><td rowspan="1" colspan="1">adaxially densely pubescent</td><td rowspan="1" colspan="1">adaxially densely pubescent</td></tr><tr><td rowspan="1" colspan="1">Calyx lobes</td><td rowspan="1" colspan="1">spatulate, 7–8 mm long</td><td rowspan="1" colspan="1">band-shaped to broadly spatulate, 1.5–2.5 mm long</td><td rowspan="1" colspan="1">bluntly triangular, c. 0.6 mm long</td><td rowspan="1" colspan="1">bluntly triangular, c. 1 mm</td></tr><tr><td rowspan="1" colspan="1">Corolla tube of brevistylous flowers</td><td rowspan="1" colspan="1">5–5.4 mm long, inside densely hairy on upper ¾, outside glabrous</td><td rowspan="1" colspan="1">c. 2 mm long, inside with a ring of hairs at the upper part, outside glabrous</td><td rowspan="1" colspan="1">1.8 mm long, inside with a 0.6 mm high ring of hairs in the upper part of the tube, outside glabrous</td><td rowspan="1" colspan="1">c. 1.8 mm, inside with a narrow ring of hairs a bit down from the throat, outside sparsely hairy</td></tr><tr><td rowspan="1" colspan="1">Corolla lobes</td><td rowspan="1" colspan="1">oblong-lanceolate, 2.4–3 mm long</td><td rowspan="1" colspan="1">shape unknown, c. 1 mm long</td><td rowspan="1" colspan="1">triangular, 0.7 mm long</td><td rowspan="1" colspan="1">triangular, 1.2 mm long</td></tr><tr><td rowspan="1" colspan="1">Stamens of brevistylous flowers</td><td rowspan="1" colspan="1">5.3–5.5 mm long</td><td rowspan="1" colspan="1">c. 2 mm long</td><td rowspan="1" colspan="1">c. 2 mm long</td><td rowspan="1" colspan="1">c. 2.8 mm long</td></tr><tr><td rowspan="1" colspan="1">Style of brevistylous flowers</td><td rowspan="1" colspan="1">2.7–2.8 mm long, sparsely hairy at upper half</td><td rowspan="1" colspan="1">c. 2.5 mm long, glabrous</td><td rowspan="1" colspan="1">c. 1.4 mm long, glabrous</td><td rowspan="1" colspan="1">c. 1.2 mm long, glabrous</td></tr></tbody></table></table-wrap></tp:treatment-sec><ref-list><ref id="B10"><mixed-citation xmlns:xlink="http://www.w3.org/1999/xlink" xlink:type="simple">IUCN Standards and Petitions Subcommittee (<year>2024</year>) Guidelines for using IUCN Red List Categories and Criteria. Version 16. Prepared by the Standards and Petitions Subcommittee. <ext-link xlink:href="http://www.iucnredlist.org/documents/RedListGuidelines.pdf" ext-link-type="uri" xlink:type="simple">http://www.iucnredlist.org/documents/RedListGuidelines.pdf</ext-link> [accessed 15 September 2024]</mixed-citation></ref><ref id="B1"><mixed-citation xmlns:xlink="http://www.w3.org/1999/xlink" xlink:type="simple"><person-group><name name-style="western"><surname>Axelius</surname><given-names>B</given-names></name></person-group> (<year>1990</year>) <article-title>The genus <italic><tp:taxon-name><tp:taxon-name-part taxon-name-part-type="genus">Xanthophytum</tp:taxon-name-part></tp:taxon-name></italic> (<tp:taxon-name><tp:taxon-name-part taxon-name-part-type="family">Rubiaceae</tp:taxon-name-part></tp:taxon-name>). Taxonomy, phylogeny and biogeography.</article-title><source>Blumea</source><volume>34</volume>: <fpage>425</fpage>–<lpage>497</lpage>.</mixed-citation></ref><ref id="B8"><mixed-citation xmlns:xlink="http://www.w3.org/1999/xlink" xlink:type="simple"><person-group><name name-style="western"><surname>Chen</surname><given-names>T</given-names></name><name name-style="western"><surname>Taylor</surname><given-names>CM</given-names></name></person-group> (<year>2011</year>) <article-title><italic><tp:taxon-name><tp:taxon-name-part taxon-name-part-type="genus">Xanthophytum</tp:taxon-name-part></tp:taxon-name></italic>.</article-title> In: <person-group><name name-style="western"><surname>Wu</surname><given-names>ZY</given-names></name><name name-style="western"><surname>Raven</surname><given-names>PH</given-names></name><name name-style="western"><surname>Hong</surname><given-names>DY</given-names></name></person-group> (<role>Eds</role>) <issue-title>Flora of China.</issue-title><source>Science Press, Beijing &amp; Missouri Botanical Garden Press, St. Louis</source>, <fpage>336</fpage>–<lpage>338</lpage>.</mixed-citation></ref><ref id="B23"><mixed-citation xmlns:xlink="http://www.w3.org/1999/xlink" xlink:type="simple"><person-group><name name-style="western"><surname>Valeton</surname><given-names>T</given-names></name></person-group> (<year>1910</year>) <article-title><tp:taxon-name><tp:taxon-name-part taxon-name-part-type="family">Rubiaceae</tp:taxon-name-part></tp:taxon-name>. Beiträge zur Kenntnis der Flora und Pflanzengeographie von Borneo. I.</article-title><source>Botanische Jahrbücher für Systematik, Pflanzengeschichte und Pflanzengeographie</source><volume>44</volume>: <fpage>542</fpage>–<lpage>571</lpage>.</mixed-citation></ref><ref id="B11"><mixed-citation xmlns:xlink="http://www.w3.org/1999/xlink" xlink:type="simple">JSTOR (<year>2024</year>) JSTOR Global Plants. <ext-link xlink:href="https://plants.jstor.org/" ext-link-type="uri" xlink:type="simple">https://plants.jstor.org/</ext-link> [accessed 15 September 2024]</mixed-citation></ref></ref-list></tp:taxon-treatment>
